# Supplementary material for: The Aqueous Leaf Extract of the Medicinal Herb Costus speciosus Suppresses Influenza A H1N1 Viral Activity under In Vitro and In Vivo Conditions
Source: Viruses. 2023 Jun 15;15(6):1375. doi: 10.3390/v15061375 (PMC10303568; doi:10.3390/v15061375)
Supplement: Supplementary file 1 [file viruses-15-01375-s001.zip]

Archive with 1 entries (1 files):
- viruses-2337358-supplementary.pdf
